# Supplementary material for: Epigenetic insights into the domestication of tetraploid peanut
Source: Plant Physiol. 2025 Jun 13;198(3):kiaf254. doi: 10.1093/plphys/kiaf254 (PMC12268262; doi:10.1093/plphys/kiaf254)
Supplement: kiaf254_Supplementary_Data [file kiaf254_supplementary_data.zip]

Archive with 2 entries (2 files):
- Supplementary Figures S1-9.pdf
- Supplementary Tables 1-7.docx
